# Supplementary material for: Dietary Supplementation with Sugar Beet Fructooligosaccharides and Garlic Residues Promotes Growth of Beneficial Bacteria and Increases Weight Gain in Neonatal Lambs
Source: Biomolecules. 2020 Aug 13;10(8):1179. doi: 10.3390/biom10081179 (PMC7465112; doi:10.3390/biom10081179)
Supplement: Supplementary file 1 [file biomolecules-10-01179-s001.zip]

Archive with 2 entries (2 files):
- Supplementary-Material-883565.pdf
- Supplementary_File_3.Lamb-ASV-LEfSe.xlsx
