# Supplementary material for: Dietary Supplementation with Sugar Beet Fructooligosaccharides and Garlic Residues Promotes Growth of Beneficial Bacteria and Increases Weight Gain in Neonatal Lambs
Source: Biomolecules. 2020 Aug 13;10(8):1179. doi: 10.3390/biom10081179 (PMC7465112; doi:10.3390/biom10081179)
Supplement: Supplementary file 1 [file biomolecules-10-01179-s001.zip › Supplementary_File_3.Lamb-ASV-LEfSe.xlsx]

## Sheet: LEfSe-2-groups
Taxonomy	Group	LDA	p-value
ASV_1_Bifidobacterium_longum_subsp__longum	Additive	4.47682	0.00796956
ASV_2_Escherichia_Shigella			-
ASV_3_Veillonella			-
ASV_4_Ruminococcus_gnavus_group			-
ASV_5_Bacteroides			-
ASV_6_Lactobacillus	Additive	3.99941	0.00695257
ASV_7_Bacteroides_fragilis			-
ASV_8_Ruminococcaceae	Additive	4.06515	0.0358693
ASV_9_Faecalibacterium			-
ASV_10_Bacteroides			-
ASV_11_Lactobacillus_gasseri	Additive	3.94548	0.0257041
ASV_12_Tyzzerella			-
ASV_13_Lactobacillus_salivarius	Additive	4.17399	0.00346601
ASV_14_Escherichia_Shigella			-
ASV_15_Enterococcus			-
ASV_16_Campylobacter_jejuni	Additive	4.113	0.0143541
ASV_17_Subdoligranulum	Control	3.89404	0.00169007
ASV_18_Lactobacillus_mucosae			-
ASV_19_Bacteroides_uniformis	Control	3.84089	0.00190149
ASV_20_Collinsella	Control	3.86487	0.000632089
ASV_21_Blautia	Control	4.06726	0.000443864
ASV_22_Bacteroides			-
ASV_23_Bifidobacterium			-
ASV_24_Bacteroides			-
ASV_25_Clostridium_sensu_stricto	Additive	3.49993	0.000107733
ASV_26_Bacteroides_fragilis			-
ASV_27_Lachnoclostridium			-
ASV_28_Lactobacillus_delbrueckii	Control	3.76136	0.00404441
ASV_29_Desulfovibrio	Control	3.48812	0.00425567
ASV_30_Erysipelatoclostridium			-
ASV_31_Ruminococcus_torques_group			-
ASV_32_Collinsella	Control	3.56498	0.000327419
ASV_33_Catenisphaera	Control	3.34335	0.00795043
ASV_34_Tyzzerella			-
ASV_35_Ruminococcus_gauvreauii_group	Control	3.75251	0.00109181
ASV_36_Faecalitalea	Control	3.75754	0.00320616
ASV_37_Anaerostipes	Control	3.72584	0.00446263
ASV_38_Collinsella	Control	3.52561	0.000369822
ASV_39_Parabacteroides			-
ASV_40_Bacteroides			-
ASV_41_Collinsella	Control	3.45226	0.000924287
ASV_42_Bacteroides			-
ASV_43_Megasphaera			-
ASV_44_Acidaminococcus	Control	3.28429	0.00633964
ASV_45_Akkermansia	Additive	3.54577	0.0233949
ASV_46_Bacteroides			-
ASV_47_Tyzzerella	Control	3.35511	0.00258578
ASV_48_Blautia			-
ASV_49_Anaerococcus			-
ASV_50_Erysipelatoclostridium			-
ASV_51_Parabacteroides			-
ASV_52_Intestinimonas	Control	3.25778	0.0387567
ASV_53_Lactobacillus_delbrueckii			-
ASV_54_Blautia			-
ASV_55_Fournierella	Control	3.48659	0.00336388
ASV_56_Clostridium_sensu_stricto			-
ASV_57_Solobacterium			-
ASV_58_Lactobacillus_salivarius	Additive	3.48288	0.00047838
ASV_59_Erysipelatoclostridium	Control	3.35647	0.00302176
ASV_60_Collinsella			-
ASV_61_Phascolarctobacterium	Control	3.28225	0.00738915
ASV_62_Ruminiclostridium	Control	3.13823	0.00258578
ASV_63_Sellimonas	Control	3.36089	0.000916781
ASV_64_Catenisphaera	Control	3.234	0.00402062
ASV_65_Ruminococcaceae	Control	3.48865	0.000397498
ASV_66_Anaerococcus			-
ASV_67_Enterococcus	Additive	3.24584	0.0228629
ASV_68_Veillonella			-
ASV_69_Enterococcus	Additive	3.27582	0.0128676
ASV_70_Intestinimonas	Control	3.27177	0.00456092
ASV_71_Porphyromonadaceae_bacterium			-
ASV_72_Blautia	Control	3.33665	0.00201999
ASV_73_Sutterella	Control	3.35819	0.0301032
ASV_74_Ruminococcaceae_UCG_014	Control	3.31735	0.00248644
ASV_75_Bifidobacterium_longum_subsp__longum	Additive	3.15446	0.0226108
ASV_76_Parabacteroides			-
ASV_77_Enterococcus	Additive	3.28471	0.00783764
ASV_78_Bacteroides	Control	3.40861	0.00057549
ASV_79_Negativibacillus	Control	3.22021	0.0103327
ASV_80_Bacteroides			-
ASV_81_Lactobacillus	Additive	3.10433	0.011782
ASV_82_Megasphaera			-
ASV_83_Blautia	Control	3.24458	0.0153666
ASV_84_Escherichia_Shigella			-
ASV_85_Trueperella			-
ASV_86_Faecalibacterium			-
ASV_87_Ruminococcaceae_UCG_014			-
ASV_88_Bacteroides			-
ASV_89_Blautia			-
ASV_90_Flavonifractor			-
ASV_91_Ruminococcaceae			-
ASV_92_Escherichia_Shigella	Additive	3.02952	0.00626724
ASV_93_Lactobacillus_fermentum	Control	3.18032	0.0437429
ASV_94_Bacteroides			-
ASV_95_Corynebacterium			-
ASV_96_Porphyromonadaceae_bacterium			-
ASV_97_Blautia	Control	3.21367	0.0185144
ASV_98_Ruminococcus	Control	2.91305	0.00454768
ASV_99_Anaerococcus			-
ASV_100_Lactobacillus_gasseri			-
